# Supplementary material for: Identification and Characterization of EIN3/EIL Transcription Factor Family Members in Pinus massoniana Lamb
Source: Int J Mol Sci. 2024 Nov 6;25(22):11928. doi: 10.3390/ijms252211928 (PMC11593336; doi:10.3390/ijms252211928)
Supplement: Supplementary file 1 [file ijms-25-11928-s001.zip]

Archive with 1 entries (1 files):
- Supplemental Information.xlsx
