# Supplementary material for: Identification and Characterization of EIN3/EIL Transcription Factor Family Members in Pinus massoniana Lamb
Source: Int J Mol Sci. 2024 Nov 6;25(22):11928. doi: 10.3390/ijms252211928 (PMC11593336; doi:10.3390/ijms252211928)
Supplement: Supplementary file 1 [file ijms-25-11928-s001.zip › Supplemental Information.xlsx]

## Sheet: Table S1
Table S1. Sequnces of the EIL family proteins from P. massoniana
Sequnce ID	Sequnce
PmEIL1	MENHVTTDFGLGGNMDIDLGDFMGDNDAEGMADDDLSDEDIDVHDLEKRMWKDRIRYRRIKEQQKAREQSREKPKHKQSQELARRKKMSRAQDGILKYMLKLMEVCKAQGFVYGIIPEKGKPVSGASDNIRAWWKEKVKFDKNGPAAIAKYQAEHASSVQANNSASAPTPHTLQELQDTTLGSLLSALMQHCDPPQRRFPLEKGVPPPWWPGGDEDWWPQLGLTKGQGPPPYKKPHDLKKTWKVGVLTAVIKHMSPDIAKIKKLVRQSKGLQDKMTAKESATWLAVLNREEALSQQQNRGQIVGGTPGSAGVLTLSGSGEYDVDVYDDSPSSVYPRDDAQIETEAGPTIAGSQNSRGAETGCEVGNLNEKASDSLAQVVNDRNLSEASRKKRSAGENIL…
PmEIL2	MEEPLVTENEAGENSDIDVGDVGEGMAEEDVSDEEIDLNELERRMWKDKIKYRRLKEQQKNIHENNNNNDKRKHKQSLEQARRKKMARAQDGILKYMLKIMEVCKAQGFVYGIIPEKGKPVSGASDNIRAWWKEKVKFDKNGPVAIAKYQAENSPLGVQKNHLIATSTSYSLQDLQDTTLGSLLSSLMQHCDPPQRRFPLEKGIPPPWWPSGDEDWWPQLGLQKGQGPLPYKKPHDLKKVWKVGVLTSVIRHMSPDVAKIRKIIRQSKCLQDKMTAKESATWLGVLNQEEACIKQLNQIHGTSKSSSISGNANDAGCMATSSANEYDIDDYTYSPSSDSTKDDAQNEQADVNPHEHNPNLREGHTASERNSLNNKTTDNSSVAARGGRLISNSKRKRSH…
PmEIL3	MERPEEFGFSGNLDFLPFITEAGGGGGGGRDSMGENVGDALREEYVSDDEVDVDELEKRMWKDRVRLRRLKEQRKGSDVVDDAKQRQSQEQARRKKMSRAQDGILKYMLKMMEVCKAQGFVYGIIPEKGKPVSGASDNLRAWWKEKVRFDRNGPAAISKYQVEHSAPGKDEFNTITISTPHTLHELQDTTLGSLLSALMQHCDPPQRRYPLEKGVPPPWWPTGNDDWWQQVGLPKGQVLPYKKPHDLKKAWKVGVLTAVIKHMSPDIAKIRKLVRQSKCLQDKMTAKESATWLSVVNQEEALARQQNPNTCLLTSAEGFGNAITLTSSSSSEYDVEGVDDVPDSACPKHDGQGHEAQDFDFFNMADAKDTLWSIGNGDDASMTRKRKLPEELLMQDQKI…
PmEIL4	MGIYDEIGYPGNLDLLSVPLEGDSMCENEGEVMHDDGLSEDDIDVDELEKQMWKDRIRLRRIKEQRKGKYHSDTAKQRQSQEQARRKKMSRAQDGILKYMLKMMEVCKAQGFVYGIIPEKGKPVSGASDNLRAWWKEKVRFDRNGPAAITKYQAEHATPGANESNMVVAPTPHTLQELQDTTLGSLLSALMQHCDPPQRRYPLEKGISPPWWPTTHEDWWPQLGLPKGQGPPPYKKPHDLKKAWKVGVLTAVIKHMSPDIAKIRKLVRQSKCLQDKMTAKESATWLAVVNQEEALARQKNPNACPPTNASLTTHAGSLTFSSGSEYDVEGFEDDPNSIYTNNDVQDCKPQDLDLLNSEVQECKPQEFDHFNVGISNEGVSALQVGDNVDFIRKRKLPQE…

## Sheet: Table S2
Table S2. Physical and chemical characterization of the EIL family proteins from P. massoniana
Sequnce ID	Protein length/aa	Molecular weight/Da	pI	Instability index	Aliphatic index	Grand average of hydropathicity
PmEIL1	642	70940.8	5.62	42.01	65.79	-0.752
PmEIL2	630	70114.6	5.84	51.82	63.94	-0.827
PmEIL3	669	74670.3	5.73	51.11	61.78	-0.743
PmEIL4	645	72402.2	5.63	46.55	66.51	-0.755

## Sheet: Table S3
Table S3. The protein sequences of 10 motifs
Motif	Sequence
1	RRKKMSRAQDGILKYMLKMMEVCKAQGFVYGIIPEKGKPVSGASDNJRAWWKEKVKFDKN
2	PYKKPHDLKKAWKVGVLTAVIKHMSPDIAKIRKLVRQSKCLQDKMTAKESATWLAVLNQE
3	TPHTLQELQDTTLGSLLSALMQHCDPPQRRYPLEKGIPPPWWPTGDEDWWPQLGLPKGQG
4	RKKKLPEESILQDQKVYTCPHEGCQHHERRNGFLDINQRNAHQSNCPYRTDVQGM
5	DSMGENVGEGMADDDLSDDDIDVDELEKRMWKDRIRLRRJKEQRK
6	AGTLTSSSSSEYDVDGYDDSPSSVYPKDDAQDE
7	GPAAIAKYQAEHASPGADEN
8	VQLNMREGFNSDQGKVYDQPFEPQSDELPVDYGFGSPFDLGF
9	EALARQKNPNACPPTNAEGF
10	NPLGTGSFIIPSGNQQPINELLALYD

## Sheet: Table S4
Table S4. Subcellular localization analysis of the EIL family proteins from P. massoniana
Sequnce ID	Subcellular localization
PmEIL1	Nuclear
PmEIL2	Nuclear
PmEIL3	Nuclear
PmEIL4	Nuclear

## Sheet: Table S5
Table S5. The primers used in this study
Gene ID	Forward primer (5'-3')	Reverse primer (5'-3')	function
TUA	CAAACTTGGTCCCGTATCCTC	CACAGAAAGCTGCTCATGGTAA	for qPCR analysis
PmEIL1	GAATGGTCCTGCGGCTATTGC	AATGTGGTATCCTGAAGCTCTTGAAG	for qPCR analysis
PmEIL2	TGGCTGAAGAAGATGTTAGTGATGAAG	TTCTGTTGCTCTTTAAGTCGTCTATATTTG	for qPCR analysis
PmEIL3	AATCCGAATACTTGCCTTCTCACC	TCATCAACACCTTCCACATCATACTC	for qPCR analysis
PmEIL4	TGAGAAGGAAGGACAGACGACATC	AATTCACTGATAGGCTGCTGATTACC	for qPCR analysis
PmEIL1-ORF	ATGGAAAATCATGTCACCACAG	AGCTCCAAAGTACTGGATTATGTC	for gene cloning
PmEIL2-ORF	ATGGAAGAGCCACTGGTTAC	AGCTCCAAAATATTGAATAAAGTCC	for gene cloning
PmEIL3-ORF	ATGGAGAGGCCGGAGGAGTT	TGCTCCAAAATACCAGATTTGATC	for gene cloning
PmEIL4-ORF	ATGGGGATATATGATGAGATTGG	TGCTCCAAAATACCATATTG	for gene cloning
pCAMBIA1302-PmEIL1-eGFP	ACTCTTGACCATGGTAGATCTATGGAAAATCATGTCACCACAGAT	AAGTTCTTCTCCTTTACTAGTAGCTCCAAAGTACTGGATTATGTCC	for subcellular localization vector construction
pCAMBIA1302-PmEIL2-eGFP	ACTCTTGACCATGGTAGATCTATGGAAGAGCCACTGGTTACCG	AAGTTCTTCTCCTTTACTAGTAGCTCCAAAATATTGAATAAAGTCCTC	for subcellular localization vector construction
pCAMBIA1302-PmEIL3-eGFP	ACTCTTGACCATGGTAGATCTATGGAGAGGCCGGAGGAGT	AAGTTCTTCTCCTTTACTAGTTGCTCCAAAATACCAGATTTGATC	for subcellular localization vector construction
pCAMBIA1302-PmEIL4-eGFP	ACTCTTGACCATGGTAGATCTATGGGGATATATGATGAGATTGGTT	AAGTTCTTCTCCTTTACTAGTTGCTCCAAAATACCATATTGAATTATC	for subcellular localization vector construction
PmEIL1-pGBKT7	AGGCCGAATTCCCGGGGATCCATGGAAAATCATGTCACCACAGAT	ATGCGGCCGCTGCAGGTCGACAGCTCCAAAGTACTGGATTATGTCC	for transcriptional activation activity vector construction
PmEIL2-pGBKT7	AGGCCGAATTCCCGGGGATCCATGGAAGAGCCACTGGTTACCG	ATGCGGCCGCTGCAGGTCGACAGCTCCAAAATATTGAATAAAGTCCTC	for transcriptional activation activity vector construction
PmEIL3-pGBKT7	AGGCCGAATTCCCGGGGATCCATGGAGAGGCCGGAGGAGT	ATGCGGCCGCTGCAGGTCGACTGCTCCAAAATACCAGATTTGATC	for transcriptional activation activity vector construction
PmEIL4-pGBKT7	AGGCCGAATTCCCGGGGATCCATGGGGATATATGATGAGATTGGTT	ATGCGGCCGCTGCAGGTCGACTGCTCCAAAATACCATATTGAATTATC	for transcriptional activation activity vector construction

## Sheet: Table S6
Table S6. The FPKM values of PmEILs
Gene Name	Gene ID	FPKM Values (0d)	FPKM Values (3d)	FPKM Values (10d)	FPKM Values (20d)	FPKM Values (35d)
PmEIL1	transcript_HQ_PmMix_transcript4212/f4p0/3245	0	0.525	1.705	0.59	2.805
PmEIL2	transcript_HQ_PmMix_transcript7582/f2p0/2848	6.555	8.43	10.32	8.605	9.4
PmEIL3	transcript_HQ_PmMix_transcript4550/f16p0/3190	9.835	11.61	11.63	9.67	14.69
PmEIL4	transcript_HQ_PmMix_transcript8625/f5p0/2727	3.5	13.91	13.155	8.585	12.165
